# Supplementary material for: Ferulic Acid Supplementation Increases Lifespan and Stress Resistance via Insulin/IGF-1 Signaling Pathway in C. elegans
Source: Int J Mol Sci. 2021 Apr 20;22(8):4279. doi: 10.3390/ijms22084279 (PMC8074393; doi:10.3390/ijms22084279)
Supplement: Supplementary file 1 [file ijms-22-04279-s001.zip]

Archive with 1 entries (1 files):
- ijms-1167075-supplementary.pdf
